# Supplementary material for: Comprehensive Analysis Reveals Midnolin as a Potential Prognostic, Therapeutic, and Immunological Cancer Biomarker
Source: Biomedicines. 2025 Jan 23;13(2):276. doi: 10.3390/biomedicines13020276 (PMC11852108; doi:10.3390/biomedicines13020276)
Supplement: Supplementary file 1 [file biomedicines-13-00276-s001.zip › Table S1.xlsx]

## Sheet: Table S1
Table S1. Sequence information of siRNAs
Name	Sense (5'-3')	Antisense (5'-3')
siMIDN-1	ACAAAGACACCCGGCUCAGTT	CUGAGCCGGGUGUCUUUGUTT
siMIDN-2	ACAGUCCGUGAUGCAAGCUTT	AGCUUGCAUCACGGACUGUTT
Negative control	UUCUCCGAACGUGUCACGUTT	ACGUGACACGUUCGGAGAATT
