# Supplementary material for: Comprehensive Analysis Reveals Midnolin as a Potential Prognostic, Therapeutic, and Immunological Cancer Biomarker
Source: Biomedicines. 2025 Jan 23;13(2):276. doi: 10.3390/biomedicines13020276 (PMC11852108; doi:10.3390/biomedicines13020276)
Supplement: Supplementary file 1 [file biomedicines-13-00276-s001.zip › Table S2.xlsx]

## Sheet: Table S2
Table S2. Sequence information of primers
Name	Forward primer (5'-3')	Reverse primer (5'-3')
MIDN	AGAAACGGCTCCGTAGAAAGG	GACTTGATGTCAGGGTTGACTTC
CCNA2	CGCTGGCGGTACTGAAGTC	GAGGAACGGTGACATGCTCAT
CCND1	GCTGCGAAGTGGAAACCATC	CCTCCTTCTGCACACATTTGAA
CCNE1	AAGGAGCGGGACACCATGA	ACGGTCACGTTTGCCTTCC
SLC7A11	TCTCCAAAGGAGGTTACCTGC	AGACTCCCCTCAGTAAAGTGAC
DHODH	CCACGGGAGATGAGCGTTTC	CAGGGAGGTGAAGCGAACA
ABCG2	CAGGTGGAGGCAAATCTTCGT	ACCCTGTTAATCCGTTCGTTTT
Nanog	TTTGTGGGCCTGAAGAAAACT	AGGGCTGTCCTGAATAAGCAG
OCT4	CTGGGTTGATCCTCGGACCT	CCATCGGAGTTGCTCTCCA
LDHA	ATGGCAACTCTAAAGGATCAGC	CCAACCCCAACAACTGTAATCT
GAPDH	GGAGCGAGATCCCTCCAAAAT	GGCTGTTGTCATACTTCTCATGG
